# Supplementary material for: Synthesis and Structure–Activity Relationship Studies of Benzimidazole-4,7-dione-Based P2X3 Receptor Antagonists as Novel Anti-Nociceptive Agents
Source: Molecules. 2022 Feb 16;27(4):1337. doi: 10.3390/molecules27041337 (PMC8877008; doi:10.3390/molecules27041337)
Supplement: Supplementary file 1 [file molecules-27-01337-s001.zip]

Archive with 1 entries (1 files):
- molecules-1595698-supplementary.pdf
